# Supplementary material for: LhANS-rr1, LhDFR, and LhMYB114 Regulate Anthocyanin Biosynthesis in Flower Buds of Lilium ‘Siberia’
Source: Genes (Basel). 2023 Feb 23;14(3):559. doi: 10.3390/genes14030559 (PMC10048704; doi:10.3390/genes14030559)
Supplement: Supplementary file 1 [file genes-14-00559-s001.zip]

Archive with 3 entries (3 files):
- Supplement Table S1.pdf
- Supplementary picture1.pdf
- Supplementary technical terms.pdf
